# Supplementary material for: Inhibition of endocytosis suppresses the nitric oxide-dependent release of Cl- in retinal amacrine cells
Source: PLoS One. 2018 Jul 25;13(7):e0201184. doi: 10.1371/journal.pone.0201184 (PMC6059450; doi:10.1371/journal.pone.0201184)
Supplement: S1 Appendix — (XLSX) [file pone.0201184.s001.xlsx]

## Sheet: Fig 1
CFTR co-localizes with a synaptic vesicle protein.
Pearson's Values	N	Mean	Std. Dev	Sum	Min	Med	Max
0.189	48	0.38035	0.15121	18.257	0.098	0.3725	0.669
0.477
0.501
0.466
0.216
0.375
0.327
0.505
0.583
0.389
0.361
0.37
0.502
0.174
0.591
0.656
0.387
0.178
0.391
0.482
0.54
0.384
0.344
0.657
0.294
0.328
0.217
0.212
0.15
0.297
0.478
0.467
0.502
0.351
0.338
0.239
0.15
0.669
0.615
0.403
0.525
0.361
0.19
0.307
0.244
0.098
0.553
0.224

## Sheet: Fig 2
Voltage steps elicit endocytosis
	Cell Bodies			Processes
	Control	Stimulated		Control	Stimulated
	23.7	50.4		8.7	25.8
	21.9	41.5		14.3	19.8
	13.4	20.8		11.8	22.5
	19.7	40.8		11.9	22
	25.7	41.7		9.7	27.5
	22.8	50.7		11.1	27
				11	30.1
Mean	21.2	41		12.9	18
Std. Dev	4.30442	10.8744
			Mean	11.425	24.0875
			Std. Dev.	1.75235	4.16668

## Sheet: Fig 3
	Dynamin inhibitors are effective in limiting activity-dependent FM1-43 labelling.
	Cell Bodies (units are % fluorescence change)
	Dynasore		Dyngo 4a		Dynole		MiTMAB
	Control	Stim	Control	Stim	Control	Stim	Control	Stim
	83.1	-12	70.08	0.525	70.55	50.525	71.17	11.66
	82.1	-11.44	59.75	1.995	75.07	51.995	89.51	15.5
	80.6	-12.345	25.62	1.648	79.71	58.846	71.75	15.55
	79.8	-15.243	61.16	1.25	71.61	58.301	75.99	17.25
	80.6	-17.2	60.05	0.215	76.13	59.781	83.33	19
	81.5	-17.554	42.84	0.897	74.98	61.075	81.66	11.5
			69.75	0.716	78.94	50.69
			35.64	1.004	78.1	59.28
			59.15	0.79	73.2	56.15
			74.13	1.144	72.3	58.41
			71.14	1.0164
Mean	81.28	-14.297	57.21	1.0182	75.059	56.5053	78.9017	15.0767
Std. Dev.	1.196	2.727	15.83	0.496	3.169	3.967	7.1994	2.995
	Processes (units are % fluorescence change)
	Dynasore		Dyngo 4a		Dynole		MiTMAB
	Control	Stim	Control	Stim	Control	Stim	Control	Stim
	81.1	-9.54	64.09	0.525	68.37	40.32	70.08	13.33
	71.17	-11.22	83.34	1.995	64.84	39.33	75.98	12.25
	89.51	-13.56	44.41	8.846	67.55	41.12	69.85	12.65
	71.75	-5.45	45.19	8.301	71.2	43.2	92.25	13.01
	79.45	-11.36	77.12	9.781	72.56	36.5	90.33	12.66
	79.78	-6.54	62.34	12.075	72.55	36.9	84.44	15.56
	79.34	-8.75	64.14	10.69	70.98	40.19	96.44	17.45
	78.42	-6.99	82.5	9.28	71.21	40.23	77.22	16.44
	85.45	-10.25	80.47	-6.15	68.23	41.32	75.69	15.04
	81.13	-10.09	55.41	-8.41	70.23	36.7	79.13	12.01
	75.45	-9.33	66.42	7.314			71.14	9.05
	79.13	-3.33					81.47	9.45
Mean	79.306	-8.867	65.948	4.6933	69.772	39.581	80.335	13.2417
Std. Dev.	5.1135	2.847	13.921	7.31484	2.469	2.2329	8.897	2.5539

## Sheet: Fig 4
Voltage steps alone can reduce the SV pool at autapses
(in pC)	Control	Post Steps
	310.082	223.645
	245.359	210.123
	216.062	193.37
	200.244	174.482
	250.267	212.291
	203.721	185.712
	310.082	223.645
Mean	247.974	203.324
Std. Dev	46.5145	19.121

## Sheet: Fig 5 
Voltage steps alone do not block NOdrCl
(in mV)	Control	Post V-Steps
	21.6	32.2
	14.9	35.1
	29.7	14.7
	29.4	20
	15.4	24.4
	14.7	14.4
	21.5	25.1
	20.8	31.8
	15.4	25.6
	21	13.8
	30.1	34.9
Mean	21.318	24.727
Std. Dev.	6.068	8.16641

## Sheet: Fig 6
Dynasore and dyngo 4a inhibit the NO-dependent shift in Erev-GABA
Fig 4E			Fig 4G				Fig 4I
Time (s)	Erev-GABA (mV)		Time (s)	Erev-GABA (mV)			Dynasore		Dyngo 4a		Dynole 34-2		MiTMAB
1	-62.1		1	-59.1			Control	Post Steps	Control	Post Steps	Control	Post Steps	Control	Post Steps
4	-62.4		4	-60.1			32.8	0	19.6	4.8	10.1	27.8	19.7	38.8
8	-62.4		8	-60.3			36.9	0	23	0	10.5	22.6	30.5	29.7
12	-62.3		12	-60.5			37.7	0	22.2	2.2	49.5	53.8	42.9	39.3
16	-62.5		16	-61			26.9	0	24.8	3.6	41.9	33.9	41.2	31.4
20	-62		20	-61			32.9	0	26	7.1	42.9	28.7	19.5	23.7
24	-62.6		24	-61.3			36.5	0	14.7	0.4		23.1	17.1	24.5
32	-62		32	-61			25	0				22.2	41.7	21.9
33	-62.2		33	-61			32.8	0
37	-63.5		37	-61.3			37.8	0
41	-61.4		41	-65.1			32	0
45	-60.9		45	-42			26.7	0
49	-67.9		49	-60			37	0
53	-60.2		53	-60.1
57	-47.8		57	-61.2		Means	32.9167	0	21.7167	3.01667	30.98	30.3	30.3714	29.9
61	-57.7		61	-61.9		Std. Dev.	4.57758	0	4.0853	2.71324	19.1032	11.186	11.6245	7.08825
62	-59		116	-60
66	-60		120	-61
70	-61		124	-61.6
74	-61.4		128	-62.6
78	-61.2		132	-63.4
82	-61		136	-63
86	-61.3		140	-63
90	-60		144	-63
146	-58		148	-63.8
150	-58.1		152	-63.9
154	-57.7		156	-63.1
158	-57.6		160	-63.1
162	-57
166	-57.2
170	-57.4
174	-57.3
178	-56.1
182	-60.5
186	-60.7
190	-61.4
194	-58.7
198	-40.5
202	-48.5
206	-51.8
210	-59.8
214	-50.2
218	-50.4
222	-50
226	-50.2
230	-50.3
234	-50.4
238	-50.2
294	-50.6
298	-51.3
302	-51.2
306	-51.4
310	-53.6
314	-55.5
318	-54
322	-54
326	-55.8
330	-55.1
334	-55.4
338	-57.4
342	-58.6
346	-60
350	-60
354	-58.1
358	-58.2
362	-58.4
366	-58.3
370	-58.1
374	-58.2
378	-58
382	-58.4
386	-58.5
390	-55.8
394	-55
398	-55.6
402	-55.8
406	-54
410	-54.2
414	-54
418	-56
422	-57.8
426	-55
430	-58.5
434	-57.1
438	-57
442	-56
446	-39.5
450	-50.5
454	-56.9
458	-58.7
462	-58.9
466	-60.1
--
--
--
--
--
--

## Sheet: Fig 7
Dynamin inhibitors inhibit voltage-dependent Ca2+ signaling
7A Dynasore	Trace		Bar Graph			7B Dyngo 4a	Trace		Bar Graph			7C MiTMAB	Trace		Bar Graph			7D Dynole 34-2			Bar Graph				7G Dynasore			7G Dyngo 4a			7G Dynole 34-2			7G MiTMAB
Time	F/F0		Control	Dynasore		Time	F/F0		Control	Dyngo 4a		Time	F/F0		Control	MiTMAB		Time	F/F0		Control	Dynole 34-2			Control	Dynasore		Control	Dyngo 4a		Control	Dynole 34-2		Control	MiTMAB
0	1		1.875	1.7042		0	1		1.66575	1.4198		0	1		1.7875	1.52		0	1		1.5234	1.4234			-130.2	-10		-56.7	81.5		-139	-38.5		-125.2	-51.6
2.81	0.999		1.874	1.7578		2.81	1		1.6915	1.4754		2.81	0.998		1.733	1.5952		2.81	0.998		1.5424	1.4424			-72.9	-50.3		-94.9	124.2		-149	-33.5		-120.6	-54.4
5.65	1		1.899	1.738		5.65	0.997		1.7	1.4954		5.65	1.003		1.749	1.598		5.65	1		1.5548	1.4548			-66	-5.5		-58.4	30.9		-87.1	-37.1		-78.36	-54.6
8.489	1.003		1.799	1.8744		8.489	0.999		1.7025	1.4056		8.489	1.002		1.75175	1.618		8.489	1		1.5668	1.4668			-66.1	-9.8		-19.4	30		-140.4	-32.1		-128.2	-49.1
11.328	0.999		1.688	1.7698		11.328	1.001		1.601	1.4082		11.328	1.004		1.749	1.522		11.328	0.999		1.5774	1.3774			-64.5	-5.1		-23.1	33.4		-141.9	-23.1		-127.1	-51.3
14.042	0.997		1.7666	1.66		14.042	0.999		1.699	1.3096		14.042	1		1.745	1.584		14.042	0.998		1.588	1.3688			-55.9	10.7					-124.4	-25.1		-129.2
16.881	0.999		1.7616	1.756		16.881	0.998		1.6835	1.3078		16.881	0.998		1.7395	1.595		16.881	0.999		1.5774	1.3774
19.72	0.999		1.8556	1.625		19.72	0.995		1.657	1.3978		19.72	1		1.735	1.62		19.72	1		1.5688	1.4688		Mean	-75.9333	-11.6667	Mean	-50.5	-60	Mean	-130.3	-31.5667	Mean	-118.11	-52.2
22.559	0.999		1.7526	1.754		22.559	0.995		1.621	1.485		22.559	0.998		1.732	1.62		22.559	0.999		1.537	1.437		Std. Dev.	27.1348	20.3971	Std. Dev.	30.7822	41.9472	Std. Dev.	22.6407	6.2644	Std. Dev.	19.7086	2.31193
25.274	0.999		1.7394	1.632		25.274	0.999		1.68675	1.4198		25.274	0.995		1.723	1.598		25.274	0.998		1.5174	1.3674
28.113	0.999		1.887	1.73		28.113	1.007		1.6925	1.4754		28.113	0.995		1.723	1.623		28.113	0.996		1.598	1.3688
30.952	0.999		1.814	1.775		30.952	1.01		1.591	1.4954		30.952	0.996		1.7878	1.592		30.952	0.995		1.5774	1.3774
33.791	0.999		1.838	1.739		33.791	1.002		1.699	1.4056		33.791	1		1.733	1.584		33.791	0.994		1.5669	1.4678
36.506	0.999		1.852	1.688		36.506	0.994		1.6935	1.4082		36.506	0.991		1.749	1.595		36.506	0.993		1.537	1.457
39.345	0.999		1.855	1.625		39.345	0.995		1.6935	1.3096		39.345	0.991		1.7879	1.599		39.345	0.995		1.5184	1.4174
42.184	0.999		1.855	1.656		42.184	1.085		1.657	1.3078		42.184	1.051		1.733	1.575		42.184	1.17		1.5076	1.4014
45.023	0.999		1.855	1.631		45.023	1.484		1.621	1.3978		45.023	1.31		1.749	1.594		45.023	1.434		1.5424	1.4424
47.737	0.997		1.852	1.625		47.737	1.552		1.68675	1.485		47.737	1.363		1.7569	1.62		47.737	1.49		1.5548	1.4548
50.576	0.992		1.849	1.722		50.576	1.545		1.6925	1.3778		50.576	1.357		1.749	1.648		50.576	1.508		1.5668	1.4668
53.416	0.994		1.846	1.73		53.416	1.396		1.591	1.3672		53.416	1.254		1.755	1.638		53.416	1.446		1.5774	1.3774
56.255	1.242		1.84	1.738		56.255	1.261		1.699	1.4954		56.255	1.19		1.749	1.522		56.255	1.408		1.588	1.3688
58.969	1.345		1.826	1.8732		58.969	1.175		1.6935	1.4198		58.969	1.147		1.755	1.584		58.969	1.373		1.5774	1.3774
61.808	1.393		1.799	1.8744		61.808	1.107		1.7	1.4754		61.808	1.114		1.755	1.595		61.808	1.337		1.5688	1.4688
64.647	1.355		1.814	1.7698		64.647	1.063		1.7025	1.4954		64.647	1.076		1.789	1.582		64.647	1.29		1.537	1.467
67.486	1.252		1.838	1.66		67.486	1.048		1.601	1.4056		67.486	1.047		1.733	1.589		67.486	1.242		1.5174	1.4174
70.201	1.191		1.852	1.65		70.201	1.041		1.699	1.4082		70.201	1.023		1.749	1.595		70.201	1.193		1.598	1.3774
73.04	1.156		1.855	1.625		73.04	1.03		1.6835	1.3096		73.04	1.015		1.701	1.579		73.04	1.148		1.5774	1.3688
75.879	1.127		1.855	1.754		75.879	1.032		1.657	1.3078		75.879	1.007		1.749	1.595		75.879	1.111		1.5669	1.3774
78.718	1.097		1.855	1.632		78.718	1.027		1.657	1.3978		78.718	1.006		1.755	1.594		78.718	1.084		1.537	1.4568
81.433	1.07		1.852	1.763		81.433	1.029		1.621	1.485		81.433	1.001		1.78875	1.62		81.433	1.06		1.5184	1.447
84.272	1.053		1.849	1.73		84.272	1.036		1.68675	1.3778		84.272	1.002		1.733	1.588		84.272	1.049		1.5076	1.4074
87.095	1.042		1.7526	1.775		87.095	1.038		1.6925	1.3672		87.095	1.002		1.749	1.5998		87.095	1.036		1.5424	1.4014
89.919	1.035		1.7394	1.875		89.919	1.023		1.791	1.4198		89.919	1.001		1.767	1.516		89.919	1.029		1.5548	1.4324
92.742	1.035		1.887	1.688		92.742	1.015		1.699	1.4754		92.742	1		1.749	1.51		92.742	1.022		1.5668	1.4
95.581	1.032		1.814	1.625		95.581	1.011		1.6935	1.4954		95.581	0.992		1.755	1.59		95.581	1.021		1.6774	1.4324
98.28	1.027		1.838	1.656		98.28	1.01		1.7	1.4056		98.28	0.996		1.749	1.532		98.28	1.016		1.5234	1.4548
101.119	1.022		1.852	1.787		101.119	1.007		1.7025	1.4082		101.119	0.994		1.75665	1.588		101.119	1.017		1.5424	1.4368
103.943	1.028		1.855	1.631		103.943	1.008		1.601	1.3096		103.943	0.99		1.749	1.598		103.943	1.011		1.5548	1.3874
106.782	1.027		1.799	1.625		106.782	1.002		1.699	1.3096		106.782	0.99		1.755	1.522		106.782	1.013		1.5668	1.3388
109.512	1.027		1.814	1.722		109.512	1.001		1.6835	1.3096		109.512	0.99		1.7415	1.584		109.512	1.013		1.6774	1.3774
112.351	1.027		1.838	1.75		112.351	0.996		1.657	1.485		112.351	0.985		1.735	1.595		112.351	1.011		1.588	1.4688
115.19	1.026		1.852	1.738		115.19	0.999		1.661	1.3778		115.19	0.985		1.732	1.592		115.19	1.014		1.6874	1.4334
118.029	1.026		1.855	1.8732		118.029	0.999		1.68675	1.3672		118.029	0.986		1.733	1.595		118.029	1.01		1.5688	1.4545
120.743	1.034		1.855	1.8744		120.743	0.998		1.657	1.4954		120.743	0.987		1.7235	1.59		120.743	1.007		1.537	1.4668
123.583	1.024	Mean	1.828	1.7245		123.583	1.007		1.621	1.4056		123.583	0.983	Mean	1.74818	1.5803		123.583	1.005		1.5174	1.3774
126.422	1.252	Std. Dev.	0.044	0.07991		126.422	1.118		1.68675	1.4082		126.422	1.093	Std. Dev.	0.01886	0.0326		126.422	1.11		1.598	1.3686
129.245	1.333					129.245	1.377		1.6925	1.3096		129.245	1.272					129.245	1.383		1.5774	1.3774
132.069	1.369					132.069	1.463		1.591	1.3078		132.069	1.307					132.069	1.443		1.5669	1.4678
134.783	1.335					134.783	1.459		1.699	1.3978		134.783	1.305					134.783	1.443		1.537	1.447
137.622	1.246					137.622	1.332		1.6935	1.4198		137.622	1.208					137.622	1.39		1.5184	1.4174
140.461	1.195					140.461	1.226		1.6935	1.4754		140.461	1.161					140.461	1.347		1.5076	1.4014
143.301	1.157					143.301	1.155		1.66575	1.4954		143.301	1.123					143.301	1.306		1.5076	1.4424
146.015	1.129					146.015	1.095		1.6915	1.4056		146.015	1.089					146.015	1.256		1.5234	1.4548
148.854	1.107					148.854	1.058		1.7	1.4082		148.854	1.055					148.854	1.204		1.5424	1.4668
151.693	1.09					151.693	1.041		1.7025	1.3096		151.693	1.022					151.693	1.149		1.5548	1.3774
154.532	1.065					154.532	1.032		1.601	1.3078		154.532	0.999					154.532	1.11		1.5678	1.3688
157.247	1.055					157.247	1.024		1.699	1.3078		157.247	0.992					157.247	1.078		1.5774	1.3774
160.086	1.046					160.086	1.02		1.6835	1.3078		160.086	0.989					160.086	1.06		1.598	1.4688
162.925	1.039					162.925	1.019		1.657	1.3778		162.925	0.991					162.925	1.044		1.5774	1.437
165.764	1.038					165.764	1.022		1.621	1.3672		165.764	0.99					165.764	1.037		1.5669	1.4174
168.478	1.034					168.478	1.018		1.68675	1.3672		168.478	0.987					168.478	1.03		1.537	1.4014
171.317	1.03					171.317	1.009		1.65875	1.3672		171.317	0.982					171.317	1.023		1.5184	1.4017
174.157	1.037					174.157	1.008		1.65875	1.3978		174.157	0.981					174.157	1.024		1.5076	1.4
176.996	1.031					176.996	1.007	Mean	1.6728	1.39843		176.996	0.981					176.996	1.02	Mean	1.55846	1.41755
179.71	1.034					179.71	1.004	Std. Dev.	0.0375	0.06435		179.71	0.98					179.71	1.014	Std.Dev.	0.03824	0.03776
182.534	1.034					182.534	1.001					182.534	0.978					182.534	1.012
185.357	1.026					185.357	1.006					185.357	0.978					185.357	1.009
188.181	1.024					188.181	1.004					188.181	0.98					188.181	1.011

## Sheet: Fig 8
Actin disruptors do not affect NOdrCl.
(in mV)	Control	Cytochalasin D			Control	Latrunculin B
	32.8	20.8			21.5	19.8
	21.6	8.3			21.6	19
	12.9	12.9			24.1	20
	12.9	19.1			28.1	21.1
	14.4	44.4			21.5	19.5
	29.1	32.7			14	22
	26.7	54.7
				Mean	21.8	20.233
Mean	21.4857	27.5571		Std. Dev.	4.2039	1.111
Std. Dev.	8.27475	17.0769

## Sheet: Fig 9 
GTP-γS does not affect the NOdrCl.
(in mV)	Control	GTP-γS		Time (s)	Erev-GABA (mV)			Control	Post Steps
	12.4	10.6		300	-61			10.4	10.4
	11.5	16.9		304	-61.2			11.9	12.4
	12.2	16.8		308	-61.5			10.3	12.4
	17.8	10.3		312	-61.4
	16.8	12.4		316	-61.2		Mean	10.867	11.733
	20.2	14.5		320	-61.3		Std. Dev.	0.896	1.156
	21.4	22.4		324	-61.1
		24.9		328	-61.2
				332	-61.2
Mean	16.043	16.1		336	-66.2
Std. Dev.	4.042	5.3238		340	-56
				344	-57
				348	-58
				352	-59
				356	-59.2
				360	-59
				400	-59
				404	-59.6
				408	-59.8
				412	-60
				416	-61
				420	-61.2
				424	-61
				428	-60
				432	-49
				436	-52.4
				440	-53.6
				444	-54
				448	-58
				452	-59.3
				456	-59.1

## Sheet: Fig 10
Dynasore affects neurotransmitter release on Acs.
(in pC)	Control	Dynasore
	231.545	341.835
	281.211	500.001
	223.071	594.181
	299.249	392.071
	212	384.479
	223.645	577.254
Mean	245.12	464.97
Std. Dev.	35.9474	107.224

[truncated: 1 more sheets: Fig 11]
